# Supplementary material for: Evaluation of Nine Commercial Serological Tests for the Diagnosis of Human Hepatic Cyst Echinococcosis and the Differential Diagnosis with Other Focal Liver Lesions: A Diagnostic Accuracy Study
Source: Diagnostics (Basel). 2021 Jan 25;11(2):167. doi: 10.3390/diagnostics11020167 (PMC7911993; doi:10.3390/diagnostics11020167)
Supplement: Supplementary file 1 [file diagnostics-11-00167-s001.zip]

Archive with 7 entries (7 files):
- File S1.xlsx
- File S2.xlsx
- File S3.xlsx
- diagnostics-1084516-supli-8.pdf
- Figure S1.jpg
- Figure S2.jpg
- Figure S3.jpg
