# Supplementary material for: Evaluation of Nine Commercial Serological Tests for the Diagnosis of Human Hepatic Cyst Echinococcosis and the Differential Diagnosis with Other Focal Liver Lesions: A Diagnostic Accuracy Study
Source: Diagnostics (Basel). 2021 Jan 25;11(2):167. doi: 10.3390/diagnostics11020167 (PMC7911993; doi:10.3390/diagnostics11020167)
Supplement: Supplementary file 1 [file diagnostics-11-00167-s001.zip › File S1.xlsx]

## Sheet: Sera and patients details
ID	CE case_ Control	Number of lesions and stage CE	Final pt classification	Albendazole treatment for CE	Timing of albendazole treatment in respect to sample	Notes
1	Control	1	Solid focal lesion			Abscess
2	Control	2	Liquid focal lesion			Biliary cysts
3	Control	Multiple	Liquid focal lesion			Biliary cysts
4	Control	Multiple	Liquid focal lesion			Septated biliary cysts
5	CE case	1_CE5	CE5	No
6	CE case	1_CE2	CE2	Yes	End >12 months
7	Control	1	Liquid focal lesion			Biliary cyst
8	Control	1	Solid focal lesion			Cystadenoma
9	Control	Multiple	Liquid focal lesion			Biliary cysts
10	CE case	1_CE2	CE2	Yes	End >12 months
11	CE case	1_CE1	CE1	No
12	CE case	1_CE4	CE4	No
13	Control	1	Liquid focal lesion			Biliary cyst
14	CE case	1_CE4	CE4	No
15	Control	2	Liquid focal lesion			Biliary cysts
16	Control	1	Solid focal lesion			Cholangiocarcinoma
17	CE case	4_CE4	CE4	Yes	End <12 months
18	CE case	1_CE3b	CE3b	Yes	End >12 months
19	CE case	1_CE3a	CE3a	No
20	Control	1	Liquid focal lesion			Biliary cyst
21	Control	1	Liquid focal lesion			Biliary cyst
22	CE case	1_CE4	CE4	Yes	End >12 months
23	CE case	1_CE3b	CE3b	Yes	End >12 months
24	CE case	1_CE1	CE1	No
25	CE case	3_CE1	CE1	No
26	CE case	1_CE5	CE5	No
27	Control	1	Liquid focal lesion			Biliary cyst
28	Control	1	Liquid focal lesion			Biliary cyst
29	CE case	1_CE4	CE4	No
30	Control	1	Liquid focal lesion			Biliary cyst
31	Control	Multiple	Liquid focal lesion			Biliary cysts + 1 haemangioma
32	CE case	1_CE4	CE4	Yes	End >12 months
33	CE case	1_CE5	CE5	No
34	Control	1	Liquid focal lesion			Cystadenoma
35	Control	1	Solid focal lesion			Solid metastasis
36	Control	1	Liquid focal lesion			Biliary cyst
37	Control	Multiple	Solid focal lesion			Non-CE focal nodules of unknown origin
38	Control	2	Liquid focal lesion			Biliary cyst + haemangioma
39	CE case	1_CE3b	CE3b	Yes	End >12 months
40	Control	1	Liquid focal lesion			Biliary cyst
41	CE case	1_CE3a	CE3a	No
42	CE case	1_CE3b	CE3b	Yes	End >12 months
43	CE case	1_CE1	CE1	Yes	End <12 months
44	Control	1	Liquid focal lesion			Biliary cyst
45	CE case	1_CE3b	CE3b	Yes	End >12 months
46	CE case	5_CE5	CE5	No
47	CE case	1_CE3a	CE3a	Yes	End >12 months
48	CE case	1_CE2	CE2	Yes	End >12 months
49	CE case	1_CE2	CE2	Yes	End >12 months	Only 15 days therapy
50	Control	1	Liquid focal lesion			Biliary cyst
51	CE case	1_CE3b	CE3b	No
52	Control	Multiple	Liquid focal lesion			Biliary cysts
53	CE case	1_CE3b	CE3b	Yes	End <12 months
54	CE case	1_CE4	CE4	No
55	CE case	1_CE5	CE5	Yes	End <12 months
56	CE case	1_CE2	CE2	Yes	Start >15 days
57	Control	1	Solid focal lesion			Focal nodular hyperplasia
58	CE case	2_CE1; 1_CE4	CE1	Yes	End >12 months
59	CE case	1_CE4	CE4	Yes	End >12 months
60	CE case	1_CE5	CE5	No
61	CE case	1_CE3b	CE3b	Yes	End >12 months
62	Control	Multiple	Liquid focal lesion			Biliary cysts
63	CE case	1_CE3a	CE3a	Yes	End >12 months
64	CE case	1_CE3a	CE3a	No
65	Control	3	Liquid focal lesion			Biliary cysts
66	Control	1	Liquid focal lesion			Biliary cyst
67	Control	Multiple	Liquid focal lesion			Biliary cysts
68	Control	2	Liquid focal lesion			Biliary cyst + haemangioma
69	Control	1	Solid focal lesion			Focal steatosis
70	CE case	1_CE5	CE5	No
71	CE case	1_CE5	CE5	No
72	Control	1	Solid focal lesion			Haemangioma
73	CE case	1_CE2	CE2	No
74	CE case	1_CE3b	CE3b	No
75	CE case	1_CE2	CE2	Yes	End <12 months
76	Control	Multiple	Liquid focal lesion			Biliary cysts
77	Control	Multiple	Liquid focal lesion			Biliary cysts
78	CE case	1_CE4	CE4	Yes	End >12 months
79	CE case	1_CE4	CE4	Yes	Start >15 days
80	Control	1	Solid focal lesion			Adenoma
81	CE case	1_CE1; 1_CE4	CE1	Yes	End >12 months
82	Control	Multiple	Liquid focal lesion			Biliary cysts
83	CE case	1_CE4	CE4	Yes	End >12 months
84	CE case	1_CE3a	CE3a	No
85	CE case	1_CE3a	CE3a	No
86	Control	Multiple	Liquid focal lesion			Biliary cyst + 1 haemangioma
87	Control	1	Liquid focal lesion			Biliary cyst
88	CE case	1_CE3b	CE3b	No
89	Control	1	Liquid focal lesion			Biliary cyst
90	Control	3	Solid focal lesion			Abscesses
91	Control	1	Liquid focal lesion			Septated biliary cyst
92	CE case	1_CE4	CE4	Yes	End <12 months
93	Control	Multiple	Liquid focal lesion			Biliary cysts
94	CE case	1_CE3b	CE3b	Yes	End <12 months
95	Control	1	Liquid focal lesion			Non-CE complex focal lesion of unknown origin
96	Control	1	Liquid focal lesion			Cystadenoma
97	Control	1	Solid focal lesion			Haemangioma
98	CE case	1_CE5	CE5	Yes	End >12 months
99	Control	1	Liquid focal lesion			Biliary cyst
100	CE case	1_CE3b	CE3b	Yes	End <12 months
101	CE case	1_CE4	CE4	No
102	Control	1	Liquid focal lesion			Biliary cyst
103	CE case	1_CE4	CE4	Yes	End >12 months
104	CE case	1_CE3b	CE3b	Yes	End >12 months
105	Control	1	Liquid focal lesion			Biliary cyst
106	Control	1	Liquid focal lesion			Biliary cyst
107	CE case	1_CE3a	CE3a	Yes	End <12 months	Only 15 days therapy
108	CE case	1_CE3a	CE3a	Yes	End >12 months
109	CE case	1_CE4	CE4	No
110	Control	1	Liquid focal lesion			Biliary cyst
111	Control	1	Liquid focal lesion			Biliary cyst
112	CE case	1_CE1	CE1	No
113	Control	1	Liquid focal lesion			Biliary cyst
114	CE case	1_CE2	CE2	Yes	Start <15 days
115	Control	1	Liquid focal lesion			Non-CE solid mass of unknown origin
116	CE case	1_CE3a	CE3a	No
117	Control	Multiple	Liquid focal lesion			Biliary cysts
118	Control	1	Liquid focal lesion			Septated biliary cyst
119	CE case	1_CE2	CE2	No
120	Control	1	Liquid focal lesion			Abscess
121	Control	1	Liquid focal lesion			Biliary cyst
122	Control	1	Liquid focal lesion			Septated biliary cyst
123	CE case	1_CE3a	CE3a	Yes	End <12 months
124	Control	1	Liquid focal lesion			Biliary cyst
125	Control	2	Liquid focal lesion			Biliary cysts
126	CE case	3_CE1	CE1	No
127	CE case	1_CE1	CE1	Yes	End >12 months
128	CE case	1_CE3a	CE3a	No
129	Control	1	Solid focal lesion			Non-CE solid mass of unknown origin
130	CE case	1_CE3b	CE3b	Yes	End >12 months
131	Control	1	Liquid focal lesion			Biliary cyst
132	CE case	1_CE4	CE4	No
133	Control	1	Liquid focal lesion			Non-CE complex focal lesion of unknown origin
134	CE case	1_CE2	CE2	No
135	Control	2	Liquid focal lesion			Biliary cysts
