# Supplementary material for: Evaluation of Nine Commercial Serological Tests for the Diagnosis of Human Hepatic Cyst Echinococcosis and the Differential Diagnosis with Other Focal Liver Lesions: A Diagnostic Accuracy Study
Source: Diagnostics (Basel). 2021 Jan 25;11(2):167. doi: 10.3390/diagnostics11020167 (PMC7911993; doi:10.3390/diagnostics11020167)
Supplement: Supplementary file 1 [file diagnostics-11-00167-s001.zip › File S2.xlsx]

## Sheet: Results of serology
ID	Sample classification	Sample sub-classification	CE stage (for CE cases)	ELISA DRG	ELISA R-Biopharm	ELISA Euroimmun	ELISA Vircell	ELISA IBL	CLIA Vircell	ICT Vircell FINAL RESULT	WB Eurimmun automatic reading	WB Eurimmun visual reading FINAL RESULT	WB LDBIO FINAL READING	ICT Vircell readings	WB LDBIO 7kDa band	WB LDBIO 16 kDa band	WB LDBIO 17 kDa band	WB LDBIO 18 kDa band	WB LDBIO 26-28 kDa band	WB LDBIO Species identification	WB Euroimmun automatic reading P7 band	WB Euroimmun automatic reading P16/18 band	WB Euroimmun automatic reading P21 band	WB Euroimmun automatic reading P25/26 band	WB Euroimmun automatic reading Em18 band	WB Euroimmun automatic reading Em95 band	WB Euroimmun automatic reading EgAgB band	WB Eurimmun automatic reading Species identification	WB Euroimmun visual reading P7 band	WB Euroimmun visual reading P16/18 band	WB Euroimmun visual reading P21 band	WB Euroimmun visual reading P25/26 band	WB Euroimmun visual reading Em18 band	WB Euroimmun visual readin Em95 band	WB Euroimmun visual reading EgAgB band	WB Euroimmun visual reading Species identification
1	0	1		0	0	0	0	0	0	0	0	0	0																			x
2	0	1		0	0	0	0	0	0	0	0	0	0																						x / xo
3	0	1		0	0	0	0	0	0	0	0	0	0																						x / xo
4	0	1		0	0	2	0	0	0	0	2	0	0											x			x				xo	x			x / xo
5	1	4	CE5	0	0	0	0	0	0	0	2	0	0														x						xo		x / xo
6	1	3	CE2	1	1	1	1	1	1	1	1	1	0								x			x				Echinococcus spp	x / x		x / x	x / x			x / x	E. granulosus
7	0	1		0	0	2	0	0	0	0	2	0	0											x							xo	x / x			x / xo
8	0	2		0	0	0	0	0	0	0	0	0	0																						x / xo
9	0	1		0	0	0	0	0	0	0	0	0	1	x/x					x	Echinococcus spp															x / xo
10	1	3	CE2	1	1	1	1	1	1	1	2	1	1	x/x	x		x	x	x	E. multilocularis				x			x		x / x	x / x	x / x	x / x	x / xo	xo/xo?	x / x	E. granulosus
11	1	3	CE1	1	1	1	1	1	1	1	2	1	1	x/x	x		x			E. granulosus							x		x / x	x / x	x / x	x / x			x / x	E. granulosus
12	1	4	CE4	1	0	1	2	2	0	0	0	1	0											x							x / x	x / x			x / x	E. granulosus
13	0	1		0	0	0	0	0	0	0	0	0	0																			xo			x / xo
14	1	4	CE4	0	0	0	0	0	0	0	0	2	1	x/x	x					E. granulosus									x / x			xo			x / x
15	0	1		0	0	1	0	0	0	0	0	2	0											x								x / x			x / x
16	0	2		0	0	0	0	0	0	0	0	2	0											x						xo	xo	x			x / x
17	1	4	CE4	1	1	1	1	2	1	1	1	1	1	x/x	x		x		x	E. granulosus	x			(x)			x	E. granulosus	x / x	x / x	x / x	x / x			x / x	E. granulosus
18	1	3	CE3b	1	1	1	1	1	1	1	1	1	1	x/x	x		x		x	E. granulosus	x			x			x	E. granulosus	x / x	x / x	x / x	x / x			x / x	E. granulosus
19	1	3	CE3a	1	1	1	1	2	1	ND	1	1	1	x/x	x		x /x0			E. granulosus	x							Echinococcus spp	x / x	xo	x / x	x / x			x / x	E. granulosus
20	0	1		0	0	0	0	0	0	0	0	0	0
21	0	1		0	0	0	0	0	0	0	0	0	0																						xo
22	1	4	CE4	1	1	1	1	1	1	1	1	1	1	x/x	x		x		x /x0	E. granulosus	x						x	E. granulosus	x / x	x / x	x / x	x / x			x / x	E. granulosus
23	1	3	CE3b	0	0	0	2	0	0	0	2	2	1	x/x	x	x /x0		x /x0		Echinococcus spp	(x)								x / xo						x / xo
24	1	3	CE1	1	1	1	1	1	1	1	1	1	1	x/x	x		x		x	E. granulosus	x							Echinococcus spp	x / x	x / x	x / x	x / x			x / x	E. granulosus
25	1	3	CE1	0	1	0	0	0	0	0	0	0	0																xo						xo
26	1	4	CE5	0	0	0	0	0	0	0	2	1	1	x/x	x					E. granulosus	(x)								x / x						x / xo	Echinococcus spp
27	0	1		0	0	2	0	0	0	0	0	0	0																			x			x / xo
28	0	1		0	0	0	0	0	0	0	0	0	0																					xo	x / xo
29	1	4	CE4	2	0	0	1	0	1	1	1	1	0								x		(x)					Echinococcus spp	x / x		x / x	x / x		x	x / x	E. granulosus
30	0	1		0	0	0	0	0	0	0	0	0	0																					xo	x / xo
31	0	1		0	0	0	0	0	0	0	0	2	0																					xo	x / x
32	1	4	CE4	1	1	1	1	1	1	1	1	1	1	x/x	x		x			E. granulosus			x					Echinococcus spp	x / x		x / x	x / x		x / x	x / x	E. multilocularis
33	1	4	CE5	0	0	0	0	0	0	0	2	2	0											x			x				x / xo	x / x		x	x / x
34	0	1		0	0	1	0	0	0	0	0	1	0											x							x / x	x / x			x / xo	Echinococcus spp
35	0	2		0	0	0	0	0	0	0	0	0	0																						x / xo
36	0	1		0	0	0	0	0	0	0	0	0	0																						x / xo
37	0	2		0	0	0	0	0	0	0	2	0	0														x								x / xo
38	0	1		0	0	0	0	0	0	0	0	0	0																						xo
39	1	3	CE3b	1	1	1	1	1	1	1	2	1	1	x/x	x		x			E. granulosus				x			x		x / x	x / x	x / x	x / x			x / x	E. granulosus
40	0	1		0	0	0	0	0	0	1	2	2	0														x					xo			x
41	1	3	CE3a	1	1	1	1	1	0	0	1	1	1	x/x	x					E. granulosus	x		x	x				Echinococcus spp	x / x		x / x	x / x		x	x / x	E. granulosus
42	1	3	CE3b	1	1	1	1	1	1	1	1	1	1	x/x	x		x		x	E. granulosus	x	x		x				Echinococcus spp	x / x	x / x	x / x	x / x			x / x	E. granulosus
43	1	3	CE1	1	1	1	1	1	1	1	1	1	1	x/x	x		x		x/x0	E. granulosus	x	x		x			x	E. granulosus	x / x	x / xo	x / x	x / x			x / x	E. granulosus
44	0	1		0	0	0	0	0	0	0	0	0	0																						xo
45	1	3	CE3b	0	0	2	1	0	0	0	1	1	1	x/x	x	x/x0	x	x /x0		Echinococcus spp	x			x			x	E. granulosus	x / x	xo	x	x / xo			x / x	E. granulosus
46	1	4	CE5	1	1	1	1	1	1	1	1	1	1	x/x	x	x/x0	x/x0		x/x0	Echinococcus spp	x		(x)	x			x	E. granulosus	x / x	x / x	x / x	x / x	xo		x / x	E. granulosus
47	1	3	CE3a	0	0	0	0	0	0	0	0	1	0											x							x / x	x / x			x / x	E. granulosus
48	1	3	CE2	1	1	1	1	1	1	1	0	1	1	x/x	x		x		x	E. granulosus				x					x / x	x / x	x / x	x / x		xo	x / x	E. granulosus
49	1	3	CE2	1	2	1	1	0	1	1	1	1	1	x/x	x					E. granulosus	x			x				Echinococcus spp	x / x		x / x	x / x			x / x	E. granulosus
50	0	1		0	0	0	0	0	0	0	0	2	0																						x / x
51	1	3	CE3b	1	0	0	1	2	1	ND	1	1	1	x/x	x		x/x0			E. granulosus	x	x		(x)				Echinococcus spp	x / x	xo/xo					x / x	E. granulosus
52	0	1		0	0	0	0	0	0	0	0	2	0																						x / x
53	1	3	CE3b	1	1	1	1	1	1	1	0	1	1	x/x	x		x		x	E. granulosus				x					x / x	x / x	x / x	x / x		xo	x / x	E. granulosus
54	1	4	CE4	0	0	0	0	0	0	1	1	1	1	x/x	x		x /x0			E. granulosus	x						x	E. granulosus	x / x	x / xo		xo		xo	x / x	E. granulosus
55	1	4	CE5	0	0	0	0	0	0	0	0	2	0											x											x / x
56	1	3	CE2	1	1	1	1	1	1	1	0	1	1	x/x	x		x		x	E. granulosus									x / x	x / x	x / x	x / x		xo	x / x	E. granulosus
57	0	2		0	0	0	0	0	0	0	0	2	0																			x			x / x
58	1	3	CE1	0	0	0	0	0	0	0	2	1	1	x/x	x					E. granulosus	(x)			x					x / x		xo/xo	x / x			x / x	E. granulosus
59	1	4	CE4	1	1	1	1	1	1	ND	1	1	1	x/x	x		x		x	E. granulosus	x	x						Echinococcus spp	x / x	x / x	x / x	x / x		x / x	x / x	E. multilocularis
60	1	4	CE5	0	0	0	0	0	0	0	0	2	0																	xo		xo			x
61	1	3	CE3b	1	1	1	1	1	1	1	1	1	1	x/x	x		x			E. granulosus	x	x		x				Echinococcus spp	x / x	x / x	x / x	x / x		xo	x / x	E. granulosus
62	0	1		0	0	0	0	0	0	0	0	0	0																			xo			x / xo
63	1	3	CE3a	0	0	2	0	0	0	0	0	1	0											x							x / x	x / x			x / x	E. granulosus
64	1	3	CE3a	1	1	1	1	1	1	1	1	1	1	x/x	x	x				Echinococcus spp	x	x		x			x	E. granulosus	x / x	x / x	x / x	x / x			x / x	E. granulosus
65	0	1		0	0	0	0	0	0	0	0	0	0																						xo
66	0	1		0	0	0	0	0	0	0	1	2	0													x		E. multilocularis						x / x	x / x
67	0	1		0	0	0	0	0	0	0	0	2	0																						x / x
68	0	1		0	0	0	0	0	0	0	0	2	0											x								x / x			x / x
69	0	2		0	0	0	0	0	0	0	0	0	0											x								x / x?			xo
70	1	4	CE5	0	0	0	1	0	0	1	1	1	1	x/x	x		x /x0			E. granulosus	x						x	E. granulosus	x / x	x / x	xo	x / x	xo		x / x	E. granulosus
71	1	4	CE5	0	1	2	0	0	0	0	0	1	1	x/x	x/x0					E. granulosus				x					xo/x		x / x	x / x			x / x	E. granulosus
72	0	2		0	0	0	0	0	0	0	0	2	0																						x / x
73	1	3	CE2	1	0	1	1	0	2	1	2	1	1	x/x	x					E. granulosus							(x)		x / x	xo	x / x	x / x			x / x	E. granulosus
74	1	3	CE3b	1	1	1	1	2	1	1	2	1	1	x/x	x		x		x	E. granulosus							x		x / x	x / x	x / x	x / x			x / x	E. granulosus
75	1	3	CE2	1	1	1	1	0	1	1	1	1	1	x/x	x		x /x0			E. granulosus	x							Echinococcus spp	x / x		x / x	x / x			x / x	E. granulosus
76	0	1		0	0	0	0	0	0	0	0	0	0																						xo/xo
77	0	1		0	0	0	0	0	0	0	0	0	0																			xo			xo/xo
78	1	4	CE4	0	0	0	0	0	0	1	0	1	1	x/x	x					E. granulosus									x / xo						x / x	E. granulosus
79	1	4	CE4	1	1	1	1	1	1	1	1	1	1	x/x	x		x		x	E. granulosus	x			x			x	E. granulosus	x / x	x / x	x / x	x / x			x / x	E. granulosus
80	0	2		0	0	0	0	0	0	ND	0	0	0																			x			x / xo
81	1	3	CE1	1	1	1	1	0	1	1	1	1	1	x/x	x		x		x	E. granulosus	x			x			x	E. granulosus	x / x	x / x	x / x	x / x			x / x	E. granulosus
82	0	1		0	0	0	0	0	0	0	0	0	0																						xo
83	1	4	CE4	1	1	1	1	0	1	1	1	1	1	x/x	x					E. granulosus	x			x				Echinococcus spp	x / x		xo	x / x			x / x	E. granulosus
84	1	3	CE3a	1	1	1	1	1	1	ND	1	1	1	x/x	x		x		x	E. granulosus	x	x	x	x				Echinococcus spp	x / x	x / x	x / x	x / x			x / x	E. granulosus
85	1	3	CE3a	1	0	1	1	0	0	0	2	1	1	x/x	x				x	Echinococcus spp	(x)			x					x / xo		x / x	x / x		xo	x / xo	Echinococcus spp
86	0	1		0	0	0	0	0	0	0	0	0	0																						xo
87	0	1		0	0	0	0	0	0	0	0	2	0																						x / x
88	1	3	CE3b	1	1	1	1	0	1	1	1	1	1	x/x	x			x		Echinococcus spp	x			x				E. granulosus	x / x		x / x	x / x			x / x	E. granulosus
89	0	1		0	0	0	0	0	0	0	0	0	0																			x / xo			x / xo
90	0	2		0	0	0	0	0	0	0	0	0	0																						xo
91	0	1		0	0	0	0	0	0	0	0	2	0																						x / x
92	1	4	CE4	1	1	1	1	0	1	1	1	1	1	x/x	x				x	Echinococcus spp	x			x		x	x	E. multilocularis	x / x	x / x	x / x	x / x		x / xo	x / x	E. granulosus
93	0	1		0	0	0	0	0	0	0	0	0	0																						xo
94	1	3	CE3b	1	1	1	1	0	1	1	1	1	1	x/x	x			x		Echinococcus spp	x						x	E. granulosus	x / x	xo	x / x	x / x			x / x	E. granulosus
95	0	1		0	0	0	0	0	0	0	0	0	0																					x / xo	xo
96	0	1		0	0	0	0	0	0	0	1	0	0												x			E. multilocularis							xo
97	0	2		0	0	0	0	0	0	0	0	0	0											(x)								x / x			x / xo
98	1	4	CE5	2	1	0	1	0	1	1	1	1	1	x/x	x		x			E. granulosus	x	(x)					x	E. granulosus	x / x	x / xo	x / x	x / xo			x / x	E. granulosus
99	0	1		0	0	0	0	0	0	0	2	2	0														x								x / x
100	1	3	CE3b	1	1	1	1	2	1	1	1	1	1	x/x	x		x		x/x0	E. granulosus	x			x			x	E. granulosus	x / x	x / x	x / x	x / x			x / x	E. granulosus
101	1	4	CE4	1	1	1	1	0	1	1	1	1	1	x/x	x		x		x/x0	E. granulosus	x			x			x	E. granulosus	x / x	x / x	x / x	x / x			x / x	E. granulosus
102	0	1		0	0	0	0	0	0	0	0	2	0																						x / x
103	1	4	CE4	1	0	1	1	0	1	1	1	1	1	x/x	x		x			E. granulosus	x	x		x				Echinococcus spp	x / x	x / x	x / x	x / x			x / x	E. granulosus
104	1	3	CE3b	1	2	0	1	0	1	1	1	1	1	x/x	x		x/x0			E. granulosus	x							Echinococcus spp	x / x	x / x					x / x	E. granulosus
105	0	1		0	0	2	0	0	0	0	0	0	0																	xo	xo	x / x			x / xo
106	0	1		0	0	0	0	0	0	0	0	0	0																			xo			xo
107	1	3	CE3a	1	1	2	1	0	1	1	1	1	1	x/x	x		x		x/X0	E. granulosus	x						x	E. granulosus	x / x	x / x	x / x	x / x			x / x	E. granulosus
108	1	3	CE3a	1	1	1	1	0	1	1	1	1	1	x/x	x		x			E. granulosus	x						x	E. granulosus	x / x	x / x	x / x	x / x			x / x	E. granulosus
109	1	4	CE4	1	1	1	1	0	1	0	1	1	1	x/x	x/x0					E. granulosus	x			x			x	E. granulosus	x / x	x / x	x	x / x			x / x	E. granulosus
110	0	1		0	0	0	0	0	0	0	0	0	0																						x / xo
111	0	1		0	0	0	0	0	0	0	0	0	0																						xo
112	1	3	CE1	0	0	0	0	0	0	ND	0	0	0																						x / xo
113	0	1		0	0	0	0	0	0	0	2	0	0														x								x / xo
114	1	3	CE2	1	1	1	1	1	1	1	1	1	1	x/x	x		x		x	E. granulosus	x			x			x	E. granulosus	x / x	x / x	x / x	x / x		xo	x / x	E. granulosus
115	0	1		0	0	0	0	0	0	0	2	2	0														x								x / x
116	1	3	CE3a	1	1	1	1	0	1	ND	1	1	1	x/x	x		x		x	E. granulosus	x			x			x	E. granulosus	x / x	x / x	x / x	x / x		xo	x / x	E. granulosus
117	0	1		0	0	0	0	0	0	0	2	2	0											x			x					x / x		xo	x / x
118	0	1		0	0	0	0	0	0	0	0	0	0														(x)								xo
119	1	3	CE2	1	1	1	1	1	1	1	1	1	1	x/x	x		x		x	E. granulosus	x			x		(x)	x	E. granulosus	x / x	x / x	x / x	x / x		xo	x / x	E. granulosus
120	0	1		0	0	0	0	0	0	0	2	0	0														x								x
121	0	1		0	0	0	0	0	0	0	2	0	0														x								xo
122	0	1		0	0	0	0	0	0	0	0	0	0																						xo
123	1	3	CE3a	1	1	1	1	2	1	1	2	1	1	x/x	x		x		x	E. granulosus				x			x		x / x	x / x	x / x	x / x			x / x	E. granulosus
124	0	1		0	0	0	0	0	0	0	0	2	0																xo/xo						xo/xo
125	0	1		0	0	0	0	0	0	0	1	2	0												x			E. multilocularis						xo	x / x
126	1	3	CE1	1	1	1	1	0	1	1	1	1	1	x/x	x					E. granulosus	x			x				Echinococcus spp	x / x		x / x	x / x			x / x	E. granulosus
127	1	3	CE1	0	0	2	2	0	0	ND	1	1	1	x/x	x					E. granulosus	x			x			x	E. granulosus	x / x		xo	x / x			x / x	E. granulosus
128	1	3	CE3a	1	1	1	1	0	1	1	1	1	1	x/x	x		x		x/x0	E. granulosus	x			x			x	E. granulosus	x / x	x / x	x / x	x / x			x / x	E. granulosus
129	0	2		0	0	0	0	0	0	0	1	0	0												x		x	E. multilocularis
130	1	3	CE3b	0	0	0	0	0	0	0	0	0	0																			xo			xo
131	0	1		0	0	0	0	0	0	0	2	0	0														x								xo
132	1	4	CE4	0	0	0	0	0	0	0	0	1	1	x/x	x					E. granulosus									x / x						xo/xo	Echinococcus spp
133	0	1		0	0	0	0	0	0	0	0	1	0																x / x						x / xo	Echinococcus spp
134	1	3	CE2	1	1	1	1	2	1	ND	1	1	1	x/x	x		x			E. granulosus	x			x			x	E. granulosus	x / x	x / x	x / x	x / x	xo		x / x	E. granulosus
135	0	1		0	0	0	0	0	0	0	0	0	0																						xo

## Sheet: Key
CE stage	According to the WHO-IWGE classification (Brunetti et al., Acta Trop 2010)
Sample classification	1_CE case
	0_non-CE focal liver lesion control
Sample sub-classification	1_liquid non-CE focal liver lesion control
	2_solid non-CE focal liver lesion control
	3_CE active/transitional (liquid content) stage
	4_CE inactive (solid content) stage
Tests reading	0_negative
	1_positive
	2_borderline
	ND_not determined
WB reading	X_neat band
	X0_faint/shadow band (Euroimmun visual reading)
	(X)_supposed/borderline band (Euroimmun automatic reading)
