# Supplementary material for: Evaluation of Nine Commercial Serological Tests for the Diagnosis of Human Hepatic Cyst Echinococcosis and the Differential Diagnosis with Other Focal Liver Lesions: A Diagnostic Accuracy Study
Source: Diagnostics (Basel). 2021 Jan 25;11(2):167. doi: 10.3390/diagnostics11020167 (PMC7911993; doi:10.3390/diagnostics11020167)
Supplement: Supplementary file 1 [file diagnostics-11-00167-s001.zip › File S3.xlsx]

## Sheet: Sensitivity and Specificity
			1 test borderline = positive								1 test borderline = negative
GROUP	TEST		Sensitivity	Low CI	High CI		Specificity	Low CI	High CI		Sensitivity	Low CI	High CI		Specificity	Low CI	High CI		N tested	N borderline	% borderline
All	ELISA DRG		0.71	0.59	0.81		1	0.94	1		0.69	0.56	0.79		1	0.94	1		135	2	1.48148
All	ELISA R-Biopharm		0.66	0.53	0.77		1	0.94	1		0.63	0.5	0.74		1	0.94	1		135	2	1.48148
All	ELISA Euroimmun		0.71	0.59	0.82		0.91	0.81	0.97		0.64	0.52	0.75		0.97	0.89	1		135	9	6.66667
All	ELISA Vircell		0.77	0.66	0.86		1	0.94	1		0.73	0.61	0.83		1	0.94	1		135	3	2.22222
All	ELISA IBL		0.43	0.31	0.55		1	0.94	1		0.31	0.21	0.44		1	0.94	1		135	8	5.92593
All	CLIA Vircell		0.67	0.55			1	0.94	1		0.66	0.53	0.77		1	0.94	1		135	1	0.740741
All	ICT Vircell		0.69	0.56	0.8		0.98	0.92	1		0.69	0.56	0.8		0.98	0.92	1		126	0	0
All	WB Eurimmun automatic reading		0.79	0.67	0.87		0.77	0.65	0.86		0.61	0.49	0.73		0.94	0.85	0.98		135	23	17.037
All	WB Eurimmun visual reading		0.94	0.86	0.98		0.68	0.55	0.79		0.87	0.77	0.94		0.97	0.89	1		135	24	17.7778
All	WB LDBIO		0.83	0.72	0.91		0.98	0.92	1		0.83	0.72	0.91		0.98	0.92	1		135	0	0
Active CE/liquid control	ELISA DRG		0.8	0.65	0.9		1	0.93	1		0.8	0.65	0.9		1	0.93	1		99	0	0
Active CE/liquid control	ELISA R-Biopharm		0.76	0.6	0.87		1	0.93	1		0.71	0.56	0.84		1	0.93	1		99	2	2.0202
Active CE/liquid control	ELISA Euroimmun		0.82	0.68	0.92		0.89	0.77	0.96		0.73	0.58	0.85		0.96	0.87	1		99	8	8.08081
Active CE/liquid control	ELISA Vircell		0.87	0.73	0.95		1	0.93	1		0.82	0.68	0.92		1	0.93	1		99	2	2.0202
Active CE/liquid control	ELISA IBL		0.51	0.36	0.93		1	0.93	1		0.38	0.24	0.54		1	0.93	1		99	6	6.06061
Active CE/liquid control	CLIA Vircell		0.76	0.6	0.87		1	0.93	1		0.73	0.58	0.85		1	0.93	1		99	1	1.0101
Active CE/liquid control	ICT Vircell		0.76	0.6	0.89		0.98	0.9	1		0.76	0.6	0.89		0.98	0.9	1		92	0	0
Active CE/liquid control	WB Eurimmun automatic reading		0.82	0.68	0.92		0.76	0.62	0.87		0.62	0.47	0.76		0.94	0.85	0.99		99	19	19.1919
Active CE/liquid control	WB Eurimmun visual reading		0.93	0.82	0.97		0.67	0.53	0.79		0.91	0.79	0.98		0.96	0.87	1		99	17	17.1717
Active CE/liquid control	WB LDBIO		0.87	0.73	0.95		0.98	0.9	1		0.87	0.73	0.95		0.98	0.9	1		99	0	0
Inactive CE/solid control	ELISA DRG		0.56	0.35	0.76		1	0.72	1		0.48	0.28	0.69		1	0.72	1		36	2	5.55556
Inactive CE/solid control	ELISA R-Biopharm		0.48	0.28	0.69		1	0.72	1		0.48	0.28	0.69		1	0.72	1		36	0	0
Inactive CE/solid control	ELISA Euroimmun		0.52	0.31	0.72		1	0.72	1		0.48	0.28	0.69		1	0.72	1		36	1	2.77778
Inactive CE/solid control	ELISA Vircell		0.6	0.39	0.79		1	0.72	1		0.56	0.35	0.76		1	0.72	1		36	1	2.77778
Inactive CE/solid control	ELISA IBL		0.28	0.13	0.49		1	0.72	1		0.2	0.07	0.41		1	0.72	1		36	2	5.55556
Inactive CE/solid control	CLIA Vircell		0.52	0.31	0.72		1	0.72	1		0.52	0.31	0.72		1	0.72	1		36	0	0
Inactive CE/solid control	ICT Vircell		0.58	0.37	0.78		1	0.69	1		0.58	0.37	0.78		1	0.69	1		34	0	0
Inactive CE/solid control	WB Eurimmun automatic reading		0.72	0.51	0.88		0.82	0.48	0.98		0.6	0.39	0.79		0.91	0.59	1		36	4	11.1111
Inactive CE/solid control	WB Eurimmun visual reading		0.96	0.8	1		0.73	0.39	0.94		0.8	0.59	0.93		1	0.72	1		36	7	19.4444
Inactive CE/solid control	WB LDBIO		0.76	0.55	0.91		1	0.72	1		0.76	0.55	0.91		1	0.72	1		36	0	0
			2 tests; borderline = positive; "one positive only" reading								2 tests; borderline = positive; "concordant tests" reading
GROUP	TEST		Sensitivity	Low CI	High CI		Specificity	Low CI	High CI		Sensitivity	Low CI	High CI		Specificity	Low CI	High CI		N tested	N discordant	% discordant
All	ELISA DRG + ELISA R-Biopharm		0.74	0.62	0.84		1	0.94	1		0.63	0.5	0.74		1	0.94	1		135	7	5.18519
All	ELISA DRG + ELISA Vircell		0.77	0.66	0.86		1	0.94	1		0.71	0.59	0.82		1	0.94	1		135	4	2.96296
All	ELISA DRG + CLIA Vircell		0.71	0.59	0.82		1	0.94	1		0.67	0.55	0.78		1	0.94	1		135	3	2.22222
All	ELISA R-Biopharm + ELISA Vircell		0.8	0.69	0.89		1	0.94	1		0.63	0.5	0.74		1	0.94	1		135	12	8.88889
All	ELISA R-Biopharm + CLIA Vircell		0.71	0.59	0.82		1	0.94	1		0.61	0.49	0.73		1	0.94	1		135	7	5.18519
All	ELISA Vircell + CLIA Vircell		0.77	0.66	0.86		1	0.94	1		0.67	0.55	0.78		1	0.94	1		135	7	5.18519
All	CLIA Vircell + ICT Vircell		0.71	0.58	0.82		0.98	0.92	1		0.65	0.51	0.76		1	0.94	1		126	5	3.96825
All	ELISA DRG + ICT Vircell		0.76	0.63	0.86		0.98	0.92	1		0.65	0.51	0.76		1	0.94	1		126	7	5.55556
All	ELISA R-Biopharm + ICT Vircell		0.76	0.63	0.86		0.98	0.92	1		0.6	0.46	0.72		1	0.94	1		126	11	8.73016
All	ELISA Vircell + ICT Vircell		0.79	0.67	0.88		0.98	0.92	1		0.66	0.53	0.78		1	0.94	1		126	9	7.14286
			2 tests; borderline = negative; "one positive only" reading								2 tests; borderline = negative; "concordant positive" reading
GROUP	TEST		Sensitivity	Low CI	High CI		Specificity	Low CI	High CI		Sensitivity	Low CI	High CI		Specificity	Low CI	High CI		N tested	N discordant	% discordant
All	ELISA DRG + ELISA R-Biopharm		0.73	0.61	0.83		1	0.94	1		0.58	0.46	0.7		1	0.94	1		135	10	7.40741
All	ELISA DRG + ELISA Vircell		0.74	0.62	0.84		1	0.94	1		0.67	0.55	0.78		1	0.94	1		135	5	3.7037
All	ELISA DRG + CLIA Vircell		0.71	0.59	0.82		1	0.94	1		0.63	0.5	0.74		1	0.94	1		135	6	4.44444
All	ELISA R-Biopharm + ELISA Vircell		0.76	0.64	0.85		1	0.94	1		0.6	0.48	0.72		1	0.94	1		135	10	7.40741
All	ELISA R-Biopharm + CLIA Vircell		0.7	0.58	0.8		1	0.94	1		0.59	0.46	0.7		1	0.94	1		135	8	5.92593
All	ELISA Vircell + CLIA Vircell		0.73	0.61	0.83		1	0.94	1		0.66	0.53	0.77		1	0.94	1		135	5	3.7037
All	CLIA Vircell + ICT Vircell		0.71	0.58	0.82		0.98	0.92	1		0.63	0.5	0.75		1	0.94	1		126	6	4.7619
All	ELISA DRG + ICT Vircell		0.76	0.63	0.86		0.98	0.92	1		0.62	0.48	0.73		1	0.94	1		126	10	7.93651
All	ELISA R-Biopharm + ICT Vircell		0.76	0.63	0.86		0.98	0.92	1		0.56	0.43	0.69		1	0.94	1		126	13	10.3175
All	ELISA Vircell + ICT Vircell		0.76	0.63	0.86		0.98	0.92	1		0.66	0.53	0.78		1	0.94	1		126	7	5.55556
			1 first-level tests followed by WB LDBIO if borderline and positive
GROUP	TEST		Sensitivity	Low CI	High CI		Specificity	Low CI	High CI		N tested	N WB	% WB
All	ELISA DGR (+ WB)		0.67	0.55	0.78		1	0.94	1		135	50	37.037
All	ELISA R-Biopharm (+ WB)		0.63	0.5	0.74		1	0.94	1		135	46	34.0741
All	CLIA Vircell (+ WB)		0.64	0.52	0.75		1	0.94	1		135	47	34.8148
All	ELISA Vircell (+ WB)		0.73	0.61	0.83		1	0.94	1		135	54	40
All	ICT Vircell (+ WB)		0.66	0.53	0.78		1	0.94	1		126	44	34.9206
			1 first-level tests followed by WB LDBIO if borderline and negative
GROUP	TEST		Sensitivity	Low CI	High CI		Specificity	Low CI	High CI		N tested	N WB	% WB
All	ELISA DGR (+ WB)		0.86	0.75	0.93		0.98	0.92	1		135	87	64.4444
All	ELISA R-Biopharm (+ WB)		0.86	0.75	0.93		0.98	0.92	1		135	91	67.4074
All	CLIA Vircell (+ WB)		0.86	0.75	0.93		0.98	0.92	1		135	89	65.9259
All	ELISA Vircell (+ WB)		0.86	0.75	0.93		0.98	0.92	1		135	84	62.2222
All	ICT Vircell (+ WB)		0.85	0.74	0.93		0.97	0.89	0.99		126	82	65.0794
			2 first-level tests (borderline=negative; "concordant positive" reading) followed by WB LDBIO if discordant
GROUP	TEST		Sensitivity	Low CI	High CI		Specificity	Low CI	High CI		N tested	N WB	% WB
All	ELISA DRG + R-Biopharm (+ WB)		0.7	0.58	0.8		1	0.94	1		135	10	7.40741
All	ELISA DRG + ELISA Vircell (+ WB)		0.71	0.59	0.82		1	0.94	1		135	5	3.7037
All	ELISA DRG + CLIA Vircell (+ WB)		0.69	0.56	0.79		1	0.94	1		135	6	4.44444
All	ELISA DRG + Ict Vircell (+ WB)		0.73	0.6	0.83		1	0.94	1		126	10	7.93651
All	ELISA R-Biopharm + ELISA Vircell (+ WB)		0.73	0.61	0.83		1	0.94	1		135	10	7.40741
All	ELISA R-Biopharm + CLIA VIRCELL (+ WB)		0.67	0.55	0.78		1	0.94	1		135	8	5.92593
All	ELISA R-Biopharm + ICT Vircell (+ WB)		0.73	0.6	0.83		1	0.94	1		126	11	8.73016
All	ELISA Vircell + CLIA Vircell (+ WB)		0.73	0.61	0.83		1	0.94	1		135	5	3.7037
All	CLIA Vircell + ICT Vircell (+ WB)		0.71	0.58	0.82		1	0.94	1		126	6	4.7619
All	ELISA Vircell + ICT Vircell (+ WB)		0.76	0.63	0.86		1	0.94	1		126	7	5.55556
			2 first-level tests (borderline=negative; "concordant positive" reading) followed by WB LDBIO if discordant and concordant negative
GROUP	TEST		Sensitivity	Low CI	High CI		Specificity	Low CI	High CI		N tested	N WB	% WB
All	ELISA DRG + R-Biopharm (+ WB)		0.84	0.74	0.92		0.98	0.92	1		135	93	68.8889
All	ELISA DRG + ELISA Vircell (+ WB)		0.84	0.74	0.92		0.98	0.92	1		135	88	65.1852
All	ELISA DRG + CLIA Vircell (+ WB)		0.84	0.74	0.92		0.98	0.92	1		135	90	66.6667
All	ELISA DRG + Ict Vircell (+ WB)		0.84	0.72	0.92		0.98	0.92	1		126	88	69.8413
All	ELISA R-Biopharm + ELISA Vircell (+ WB)		0.73	0.61	0.83		1	0.94	1		135	93	68.8889
All	ELISA R-Biopharm + CLIA VIRCELL (+ WB)		0.84	0.74	0.92		0.98	0.92	1		135	104	77.037
All	ELISA R-Biopharm + ICT Vircell (+ WB)		0.84	0.72	0.92		0.98	0.92	1		126	89	70.6349
All	ELISA Vircell + CLIA Vircell (+ WB)		0.86	0.75	0.93		0.98	0.92	1		135	90	66.6667
All	CLIA Vircell + ICT Vircell (+ WB)		0.85	0.74	0.93		0.98	0.92	1		126	87	69.0476
All	ELISA Vircell + ICT Vircell (+ WB)		0.85	0.74	0.93		0.98	0.92	1		126	85	67.4603

## Sheet: Post-test probabilities
	ACTIVE CE / NON-CE LIQUID FOCAL LIVER LESIONS					INACTIVE CE / NON-CE SOLID FOCAL LIVER LESIONS
WB LDBIO					WB LDBIO
Sensitivity	0.87	Low CE endemicity: CE prevalence = 0.5%; active CE prevalence = 0.25%; biliary cyst prevalence = 2.5%. Ratio CE:ctr=10:90	Mid-high CE endemicity: CE prevalence = 5%; active CE prevalence = 2.5%; biliary cyst prevalence = 2.5%. Ratio CE:ctr=50:50		Sensitivity	0.76	Low CE endemicity: CE prevalence = 0.5%; inactive CE prevalence = 0.25%; haemangioma prevlence=5%. Ratio CE:ctr=5:95	Mid-high CE endemicity: CE prevalence = 5%; inactive CE prevalence = 0.25%; haemangioma prevalence = 5%. Ratio CE:ctr=35:65
Specificity	0.98				Specificity	1
LR+	43.5				LR+	#DIV/0!
LR-	0.132653				LR-	0.24
Pretest probability		0.1	0.5		Pretest probability		0.05	0.35
Pretest odds		0.111111	1		Pretest odds		0.0526316	0.538462
Positive posttest odds		4.83333	43.5		Positive posttest odds		#DIV/0!	#DIV/0!
Positive posttest probability		0.828571	0.977528		Positive posttest probability		#DIV/0!	#DIV/0!
Negative posttest odds		0.0147392	0.132653		Negative posttest odds		0.0126316	0.129231
Negative posttest probability		0.0145251	0.117117		Negative posttest probability		0.012474	0.114441
ELISA DRG + ICT Vircell (borderline=neg; "concordant positive reading ) + WB LDBIO if discordant					ELISA DRG + ICT Vircell (borderline=neg; "concordant positive reading ) + WB LDBIO if discordant
Sensitivity	0.81	Low CE endemicity: CE prevalence = 0.5%; active CE prevalence = 0.25%; biliary cyst prevalence = 2.5%. Ratio CE:ctr=10:90	Mid-high CE endemicity: CE prevalence = 5%; active CE prevalence = 2.5%; biliary cyst prevalence = 2.5%. Ratio CE:ctr=50:50		Sensitivity	0.58	Low CE endemicity: CE prevalence = 0.5%; inactive CE prevalence = 0.25%; haemangioma prevlence=5%. Ratio CE:ctr=5:95	Mid-high CE endemicity: CE prevalence = 5%; inactive CE prevalence = 0.25%; haemangioma prevalence = 5%. Ratio CE:ctr=35:65
Specificity	1				Specificity	1
LR+	#DIV/0!				LR+	#DIV/0!
LR-	0.19				LR-	0.42
Pretest probability		0.1	0.5		Pretest probability		0.05	0.35
Pretest odds		0.111111	1		Pretest odds		0.0526316	0.538462
Positive posttest odds		#DIV/0!	#DIV/0!		Positive posttest odds		#DIV/0!	#DIV/0!
Positive posttest probability		#DIV/0!	#DIV/0!		Positive posttest probability		#DIV/0!	#DIV/0!
Negative posttest odds		0.0211111	0.19		Negative posttest odds		0.0221053	0.226154
Negative posttest probability		0.0206746	0.159664		Negative posttest probability		0.0216272	0.184442
ELISA DRG + ICT Vircell (borderline=neg; "concordant positive" reading ) + WB LDBIO if discordant and concordant neg					ELISA DRG + ICT Vircell (borderline=neg; "concordant positive reading ) + WB LDBIO if discordant and concordant neg
Sensitivity	0.89	Low CE endemicity: CE prevalence = 0.5%; active CE prevalence = 0.25%; biliary cyst prevalence = 2.5%. Ratio CE:ctr=10:90	Mid-high CE endemicity: CE prevalence = 5%; active CE prevalence = 2.5%; biliary cyst prevalence = 2.5%. Ratio CE:ctr=50:50		Sensitivity	0.75	Low CE endemicity: CE prevalence = 0.5%; inactive CE prevalence = 0.25%; haemangioma prevlence=5%. Ratio CE:ctr=5:95	Mid-high CE endemicity: CE prevalence = 5%; inactive CE prevalence = 0.25%; haemangioma prevalence = 5%. Ratio CE:ctr=35:65
Specificity	0.98				Specificity	1
LR+	44.5				LR+	#DIV/0!
LR-	0.112245				LR-	0.25
Pretest probability		0.1	0.5		Pretest probability		0.05	0.35
Pretest odds		0.111111	1		Pretest odds		0.0526316	0.538462
Positive posttest odds		4.94444	44.5		Positive posttest odds		#DIV/0!	#DIV/0!
Positive posttest probability		0.831776	0.978022		Positive posttest probability		#DIV/0!	#DIV/0!
Negative posttest odds		0.0124717	0.112245		Negative posttest odds		0.0131579	0.134615
Negative posttest probability		0.012318	0.100917		Negative posttest probability		0.012987	0.118644
ELISA VIRCELL + WB LDBIO if ELISA negative or borderline					ELISA VIRCELL + WB LDBIO if ELISA negative or borderline
Sensitivity	0.89	Low CE endemicity: CE prevalence = 0.5%; active CE prevalence = 0.25%; biliary cyst prevalence = 2.5%. Ratio CE:ctr=10:90	Mid-high CE endemicity: CE prevalence = 5%; active CE prevalence = 2.5%; biliary cyst prevalence = 2.5%. Ratio CE:ctr=50:50		Sensitivity	0.8	Low CE endemicity: CE prevalence = 0.5%; inactive CE prevalence = 0.25%; haemangioma prevlence=5%. Ratio CE:ctr=5:95	Mid-high CE endemicity: CE prevalence = 5%; inactive CE prevalence = 0.25%; haemangioma prevalence = 5%. Ratio CE:ctr=35:65
Specificity	0.98				Specificity	1
LR+	44.5				LR+	#DIV/0!
LR-	0.112245				LR-	0.2
Pretest probability		0.1	0.5		Pretest probability		0.05	0.35
Pretest odds		0.111111	1		Pretest odds		0.0526316	0.538462
Positive posttest odds		4.94444	44.5		Positive posttest odds		#DIV/0!	#DIV/0!
Positive posttest probability		0.831776	0.978022		Positive posttest probability		#DIV/0!	#DIV/0!
Negative posttest odds		0.0124717	0.112245		Negative posttest odds		0.0105263	0.107692
Negative posttest probability		0.012318	0.100917		Negative posttest probability		0.0104167	0.0972222
ELISA VIRCELL + WB LDBIO if ELISA positive or borderline					ELISA VIRCELL + WB LDBIO if ELISA positive or borderline
Sensitivity	0.84	Low CE endemicity: CE prevalence = 0.5%; active CE prevalence = 0.25%; biliary cyst prevalence = 2.5%. Ratio CE:ctr=10:90	Mid-high CE endemicity: CE prevalence = 5%; active CE prevalence = 2.5%; biliary cyst prevalence = 2.5%. Ratio CE:ctr=50:50		Sensitivity	0.52	Low CE endemicity: CE prevalence = 0.5%; inactive CE prevalence = 0.25%; haemangioma prevlence=5%. Ratio CE:ctr=5:95	Mid-high CE endemicity: CE prevalence = 5%; inactive CE prevalence = 0.25%; haemangioma prevalence = 5%. Ratio CE:ctr=35:65
Specificity	1				Specificity	1
LR+	#DIV/0!				LR+	#DIV/0!
LR-	0.16				LR-	0.48
Pretest probability		0.1	0.5		Pretest probability		0.05	0.35
Pretest odds		0.111111	1		Pretest odds		0.0526316	0.538462
Positive posttest odds		#DIV/0!	#DIV/0!		Positive posttest odds		#DIV/0!	#DIV/0!
Positive posttest probability		#DIV/0!	#DIV/0!		Positive posttest probability		#DIV/0!	#DIV/0!
Negative posttest odds		0.0177778	0.16		Negative posttest odds		0.0252632	0.258462
Negative posttest probability		0.0174672	0.137931		Negative posttest probability		0.0246407	0.205379
ELISA VIRCELL + ELISA DRG (borderline=negative; "concordant positive" reading					ELISA VIRCELL + ELISA DRG (borderline=negative; "concordant positive" reading
Sensitivity	0.8	Low CE endemicity: CE prevalence = 0.5%; active CE prevalence = 0.25%; biliary cyst prevalence = 2.5%. Ratio CE:ctr=10:90	Mid-high CE endemicity: CE prevalence = 5%; active CE prevalence = 2.5%; biliary cyst prevalence = 2.5%. Ratio CE:ctr=50:50		Sensitivity	0.44	Low CE endemicity: CE prevalence = 0.5%; inactive CE prevalence = 0.25%; haemangioma prevlence=5%. Ratio CE:ctr=5:95	Mid-high CE endemicity: CE prevalence = 5%; inactive CE prevalence = 0.25%; haemangioma prevalence = 5%. Ratio CE:ctr=35:65
Specificity	1				Specificity	1
LR+	#DIV/0!				LR+	#DIV/0!
LR-	0.2				LR-	0.56
Pretest probability		0.1	0.5		Pretest probability		0.05	0.35
Pretest odds		0.111111	1		Pretest odds		0.0526316	0.538462
Positive posttest odds		#DIV/0!	#DIV/0!		Positive posttest odds		#DIV/0!	#DIV/0!
Positive posttest probability		#DIV/0!	#DIV/0!		Positive posttest probability		#DIV/0!	#DIV/0!
Negative posttest odds		0.0222222	0.2		Negative posttest odds		0.0294737	0.301538
Negative posttest probability		0.0217391	0.166667		Negative posttest probability		0.0286299	0.231678
